# Supplementary material for: Discrepancy between Subjective and Objective Measurements for the Evaluation of Medication Adherence—A Cross-Sectional Study in Patients with Cardiovascular Diseases
Source: Pharmacy (Basel). 2024 Oct 6;12(5):153. doi: 10.3390/pharmacy12050153 (PMC11511389; doi:10.3390/pharmacy12050153)
Supplement: Supplementary file 1 [file pharmacy-12-00153-s001.zip]

Archive with 1 entries (1 files):
- pharmacy-3220595-supplementary.xlsx
