# Supplementary material for: Discrepancy between Subjective and Objective Measurements for the Evaluation of Medication Adherence—A Cross-Sectional Study in Patients with Cardiovascular Diseases
Source: Pharmacy (Basel). 2024 Oct 6;12(5):153. doi: 10.3390/pharmacy12050153 (PMC11511389; doi:10.3390/pharmacy12050153)
Supplement: Supplementary file 1 [file pharmacy-12-00153-s001.zip › pharmacy-3220595-supplementary.xlsx]

## Sheet: Table S1
Table S1 The questions for patients and the definitions of each item
Question Number	Question	Difinitions
Q1	Please tell us about your smoking status. □ Currently smoking → Q2 □ Previously smoked but not currently → Q2 □ Never smoked → Q3	We defined 'Currently smoking' and 'Previously smoked but not currently' as having a smoking history.
Q2	Please provide specific smoking history. (Example: 20 cigarettes per day for 40 years, ages 20-60)
Q3	How often do you consume alcohol? □ Every day → Q4 □ Occasionally → Q4 □ Hardly ever (or unable to drink) → Q5	We defined 'Every day' and 'Occasionally' as having alcohol consumption habits.
Q4	Please tell us the amount of alcohol consumed on drinking days per day. *Approximate measure for 1 go of sake (180 mL): 1 medium bottle of beer (about 500 mL), 35-degree shochu (80 mL), double whiskey (60 mL), 2 glasses of wine (240 mL) □ Less than 1 go □ 1 to less than 2 go □ 2 to less than 3 go □ 3 go or more
Q5	Are you getting enough rest in your sleep? □ Yes □ No	We defined 'Yes' as having good sleep.
Q6	Have you been doing light exercise that makes you sweat for more than 30 minutes at least twice a week for over a year? □ Yes □ No	We defined 'Yes' as having exercise habits.
Q7	Do you engage in walking or equivalent physical activity for more than 1 hour per day in your daily life? □ Yes □ No	We defined 'Yes' as having good activities of daily living (ADLs).
Q8	Do you have a history of side effects or allergies? □ Yes (________________) □ No	We defined 'Yes' as having a history of side effects and allergies.
Q9	Have you had any hospitalization history outside of our hospital? □ Yes □ No	We defined 'Yes' as having a hospitalization history.
Q10	Are you currently prescribed any medications from a hospital other than ours? □ Yes □ No	We defined 'Yes' as having a prescription from another hospital.
Q11	Please tell us about your lifestyle. □ Living alone □ With housemates □ Living in a facility
Q12	Are you currently employed? □ Yes □ No	We defined 'Yes' as having an employment.
